# Supplementary material for: Dietary Supplemental Chromium Yeast Improved the Antioxidant Capacity, Immunity and Liver Health in Broilers under High Stocking Density
Source: Animals (Basel). 2022 Aug 28;12(17):2216. doi: 10.3390/ani12172216 (PMC9454686; doi:10.3390/ani12172216)
Supplement: Supplementary file 1 [file animals-12-02216-s001.zip]

Archive with 1 entries (1 files):
- animals-1855442-supplementary.pdf
